# Supplementary material for: Dopamine-Conjugated Methacrylated Gelatin Hydrogel—Physical, Mechanical, and Biological Properties
Source: Gels. 2025 Jun 26;11(7):499. doi: 10.3390/gels11070499 (PMC12294156; doi:10.3390/gels11070499)
Supplement: Supplementary file 1 [file gels-11-00499-s001.zip]

Archive with 1 entries (1 files):
- gels-3637853-supplementary.pdf
